# Supplementary material for: The clinical evolution of patients with idiopathic spinal cord herniation: a case series
Source: Spinal Cord Ser Cases. 2024 Oct 9;10:71. doi: 10.1038/s41394-024-00684-9 (PMC11464882; doi:10.1038/s41394-024-00684-9)
Supplement: Supplementary file 2 — Supplementary Table 1 [file 41394_2024_684_MOESM2_ESM.xlsx]

## Sheet: Feuil1
Supplementary Table 1 Detailed Neurologic Examination and Evolution of Symptomatic Patients
Case		Sensory Impairment	Motor Score	ASIA	Clinical Presentation	Management
9	Initial	Anesthesia pin prick T9-S3 R	25/25 R, 23/25 L	ASIA D level T8	Brown-Sequard	Conservative
	FU	Hypoesthesia light touch L3-S3 R, anesthesia pin prick T9-S3 R	24/25 R, 20/25 L	ASIA D level T8
10	Initial	Anesthesia pin prick T7-S3 L	25/25 R, 25/25 L	ASIA D level T6	Brown-Sequard	Initially conservative
	Pre-op	Hypoesthesia light touch T6-S3 L, anesthesia pin prick T7-S3 L	20/25 R, 25/25 L	ASIA D level T5		Surgery during FU (28 months) for increaesed weakness and spasticity
	FU	Hypoesthesia light touch T8-S3 R, anesthesis pin prick T6-S3 R	22/25 R, 25/25 L	ASIA D level T5
11	Initial	-	25/25 R, 25/25 L	-	Pain	Conservative
	FU	-	25/25 R, 25/25 L	-
12	Initial	Hypoesthesia pin prick C5-T1a	25/25 R, 25/25 L	N/A	Sensory impairment	Conservative
	FU	Hypoesthesia light touch T8-S2 R, T8-S3 L, hypoesthesia/anesthesia pin prick T8-S2 R + La	25/25 R, 25/25 L	ASIA D level T7
16	Initial	Hypoesthesia light touch C2-T8 R with allodynia C8-T8, anesthesia pin prick C2-T8 R	25/25 R, 25/25 L	ASIA D level C1	Brown-Sequard	Initially conservative
	Pre-op	Anesthesia light touch C2-T8 R, hypoesthesia pin prick C2-T8 R	25/25 R, 25/25 L	ASIA D level C1		Surgery during FU (10 months) for increased neuropathic pain, decreased balance and progression on MRI
	FU	-	25/25 R, 25/25 L	N/A
17b	Initial	Hypoesthesia C8 R+L, L2 L	25/25 R, 18/25 L	ASIA D level C6	Sensori-motor impairment	Conservative
	FU	Teleconsultation
28	Initial	-	20/25 R, 20/25 L	ASIA D level L2	Paraparesis	Surgery
	FU	Teleconsultation
29	Initial	Hypoesthesia light touch T6-S3 R > L, anesthesia pin prick T6-S3 R < L	24/25 R, 18/25 L	ASIA D level T5	Brown-Sequard	Surgery
	FU	Hypoesthesia light touch T6-S3 R+L, anesthesia pin prick T7-S3 R+L	25/25 R, 4/25 L	ASIA D level T5
30	Initial	Hypoesthesia pin prick T9-S3 L	23/25 R, 25/25 L	ASIA D level T8	Brown-Sequard	Surgery
	FU	Hypoesthesia light touch T9-L4 R, anesthesia pin prick T9-S3 L	23/25 R, 25/25 L	ASIA D level T8
32	Initial	-	25/25 R, 25/25 L	-	Pain	Conservative
	FU	Teleconsultation
35	Initial	Hyperesthesia pin prick L2-S3 R	15/25 R, 25/25 L	ASIA D level L1	Brown-Sequard	Initially conservative
	Pre-op	Hypoesthesia pin prick T5-S3 R	12/25 R, 25/25 L	ASIA D level T4		Surgery during FU (12 months) for increaesed weakness and spasticity
	FU	Hypoesthesia light touch and pin prick T5-S2 R	13/25 R, 25/25 L	ASIA D level T4
36	Initial	Hypoesthesia light touch L2-S3 R, hypoesthesia pin prick L2-S3 R	24/25 R, 25/25 L	ASIA D level L1	Brown-Sequard	Conservative
	FU	Hypoesthesia light touch and pin prick L2-S2 R and L3-S1 L; allodynia L2-L3 R > L	23/25 R, 25/25 L	ASIA D level L1
42	Initial	-	25/25 R, 25/25 L	-	Sensory symptoms	Conservative
	FU	Teleconsultation
46	Initial	Hypoesthesia light touch L1-S3 R > L, hypoesthesia pin prick L1-S3 R > L	25/25 R, 25/25 L	ASIA D level T12	Brown-Sequard	Conservative
	FU	Hypoesthesia light touch L1-L3 R+L, hypoesthesia pin prick L3-S3 R+L	25/25 R, 25/25 L	ASIA D level T12
47	Initial	-	25/25 R, 25/25 L	-	Pain	Conservative
	FU	Teleconsultation
